# Supplementary material for: Efficient CO2 Electrocarboxylation Using Dye-Sensitized Photovoltaics
Source: Molecules. 2024 Dec 26;30(1):40. doi: 10.3390/molecules30010040 (PMC11721401; doi:10.3390/molecules30010040)
Supplement: Supplementary file 1 [file molecules-30-00040-s001.zip]

Archive with 1 entries (1 files):
- molecules-3380403-supplementary.pdf
